# Supplementary material for: ERVW-1 Activates ATF6-Mediated Unfolded Protein Response by Decreasing GANAB in Recent-Onset Schizophrenia
Source: Viruses. 2023 May 31;15(6):1298. doi: 10.3390/v15061298 (PMC10304270; doi:10.3390/v15061298)
Supplement: Supplementary file 1 [file viruses-15-01298-s001.zip]

Archive with 1 entries (1 files):
- viruses-2397883-supplementary.pdf
